# Supplementary material for: A Snapshot of Histone Modifications within Transposable Elements in Drosophila Wild Type Strains
Source: PLoS One. 2012 Sep 4;7(9):e44253. doi: 10.1371/journal.pone.0044253 (PMC3433462; doi:10.1371/journal.pone.0044253)
Supplement: Table S1 — Primer sequences. (XLSX) [file pone.0044253.s006.xlsx]

## Sheet: Sheet1
Assay	Target	Primer F	Primer R
qRT-PCR	ash1	GTGCAAATGCAATGTGTGCA	GACTTCGACTGGCTCGATTG
qRT-PCR	su(var)4-20	GTCCAGCTCCAATCCAGTGT	TGGTGGTGCTACTGGCCGAA
qRT-PCR	18s	TTTCATGCTTGGGATTGTGA	GTACAAAGGGCAGGGACGTA
qRT-PCR	rpl32	cggatcgatatgctaagctgt	gcgcttgttcgatccgta
qRT-PCR	HDAC3	CAGGCCGTACAAGGCCAGT	TATGTCGCTGTGGTTGTGGT
qRT-PCR	Su(var)205	CGCAAGGATGAGGAGAAGTC	GTTCTTCGGACTTTCGCTTG
qRT-PCR	HDAC6	CTACTTGGCGGAGAACAAGG	ACTGAATGCTGCTCCATGTG
qRT-PCR	Su(var)3-9 (transcript RA)	AGGAACTTGCAGAAGCAGGA	CTCACATGTCGCACCAGTCT	Both transcript RB show the same expression pattern (data not shown)
qRT-PCR	Su(var)3-9 (transcript RB)	AGGAACTTGCAGAAGCAGGA	AAGCGTTCCAGCTTGATTGT
qRT-PCR	rpd3	ACCGCAAAATGCAGTCTCAC	GTCCGAGTGGAACTTGGTCA
qRT-PCR	E(z)	CGTCGTTGCTTCAAATACGA	ATCAATGGGAGGTGTCTTGC
qRT-PCR and qPCR	412	GGTCTTACATTAGGGAAGTCGCC	TTTGCCCATCAAATTCTGGC
qRT-PCR and qPCR	roo	GGTGCCAATTCGAAATGAAGA	TCGGACGTTGTATGCACCAT
qRT-PCR and qPCR	tirant	ACAAATCATTGACCTTCACCAACA	CCGTGGTTTTAATCGTGTGTGTA
qRT-PCR and qPCR	F	ATAGGACGGTAGCGCGAATG	AATGTGTTCACGCCAAACCA
qRT-PCR and qPCR	Gapdh1	GGCTGGCATTTCGCTGAA	GTCGTACCACGAGATTAGCTTGAC
qRT-PCR and qPCR	RpII140	GAATGTCGAGGGCCTGGAT	TGCCTATGAAAGTCTTTTGATGCT
qRT-PCR and qPCR	Rpl32	ACAGGCCCAAGATCGTGAAG	ACTGGTGGCGGATGAAGTG
qRT-PCR and qPCR	alphaTub84B	TGTCAAGCCTCATAGCCGG	GGTCTGACTCAGAGAGCGTATACG
qRT-PCR and qPCR	Ef1gamma	GTGTTCATGTCGTGCAATCTCA	CGCCTTGCGCATCTTGT
ChIP-qPCR	Act5C upstream region	CAACTGATAGGACCCATGGAAG	ATGCTCTCCGCTCTCAAGTC
ChIP-qPCR	Sat 1.688	cggtcatcaaataatcatttattttgc	cgaaatttggaaaaacagactctgc
ChIP-qPCR	412	TTGATGGGCAAAAGATCCAT	TTGCTGGAATTGTCGTTTCA
ChIP-qPCR	roo	CGATGACATTCCCGTTTCTT	TGCTGCTAAAAATGCGTCTG
ChIP-qPCR	F	TGATCGACTTCGCAGTTACG	TATCGGCGGAGGTGAATTAG
ChIP-qPCR	tirant	CCTTTCGAGCACCTTCACAT	GGGGGTTTGTCTGGGATAGT
